# Supplementary material for: Barriers and Facilitators to Participating in an Exercise Referral Scheme among Women Living in a Low Socioeconomic Area in Australia: A Qualitative Investigation Using the COM-B and Theoretical Domains Framework
Source: Int J Environ Res Public Health. 2022 Sep 28;19(19):12312. doi: 10.3390/ijerph191912312 (PMC9565931; doi:10.3390/ijerph191912312)
Supplement: Supplementary file 1 [file ijerph-19-12312-s001.zip]

Archive with 1 entries (1 files):
- ijerph-1897397-supplementary.pdf
